# Supplementary material for: Design and In Vitro Study of a Dual Drug-Loaded Delivery System Produced by Electrospinning for the Treatment of Acute Injuries of the Central Nervous System
Source: Pharmaceutics. 2021 Jun 8;13(6):848. doi: 10.3390/pharmaceutics13060848 (PMC8227370; doi:10.3390/pharmaceutics13060848)
Supplement: Supplementary file 1 [file pharmaceutics-13-00848-s001.zip]

Archive with 1 entries (1 files):
- pharmaceutics-1218103-supplementary.pdf
